# Supplementary material for: Cannabidiol Inhibits Tau Aggregation In Vitro
Source: Cells. 2021 Dec 13;10(12):3521. doi: 10.3390/cells10123521 (PMC8700709; doi:10.3390/cells10123521)
Supplement: Supplementary file 1 [file cells-10-03521-s001.zip]

Archive with 1 entries (1 files):
- cells-1423915-supplementary.pdf
